# Supplementary material for: Effective editing for lysophosphatidic acid acyltransferase 2/5 in allotetraploid rapeseed (Brassica napus L.) using CRISPR-Cas9 system
Source: Biotechnol Biofuels. 2019 Sep 20;12:225. doi: 10.1186/s13068-019-1567-8 (PMC6753616; doi:10.1186/s13068-019-1567-8)
Supplement: Supplementary file 3 — Additional file 3. Homology matrix of seven homologous BnLPAT2 genes and four homologous BnLPAT5 genes. [file 13068_2019_1567_MOESM3_ESM.xlsx]

## Sheet: Sheet1
Additional file 3 Homology matrix of BnLPAT2 and BnLPAT5 family
	BnLPAT2-A4-CDS	BnLPAT2-A7-CDS	BnLPAT2-A9-CDS	BnLPAT2-C4-CDS	BnLPAT2-C7-CDS	BnLPAT2-C8-CDS	BnLPAT2-A07-CDS	BnLPAT5-A5-CDS	BnLPAT5-C1-CDS	BnLPAT5-C5-CDS	BnLPAT5-UK-CDS
BnLPAT2-A4-CDS	1
BnLPAT2-A7-CDS	0.898	1
BnLPAT2-A9-CDS	0.906	0.933	1
BnLPAT2-C4-CDS	0.835	0.814	0.81	1
BnLPAT2-C7-CDS	0.898	0.978	0.933	0.812	1
BnLPAT2-C8-CDS	0.905	0.931	0.995	0.81	0.931	1
BnLPAT2-A07-CDS	0.705	0.731	0.726	0.705	0.731	0.726	1
BnLPAT5-A5-CDS	0.402	0.407	0.405	0.396	0.403	0.403	0.45	1
BnLPAT5-C1-CDS	0.396	0.409	0.405	0.392	0.409	0.402	0.45	0.848	1
BnLPAT5-C5-CDS	0.412	0.415	0.41	0.401	0.412	0.409	0.45	0.974	0.85	1
BnLPAT5-UK-CDS	0.417	0.444	0.425	0.444	0.435	0.423	0.447	0.913	0.942	0.917	1
