# Supplementary material for: Effective editing for lysophosphatidic acid acyltransferase 2/5 in allotetraploid rapeseed (Brassica napus L.) using CRISPR-Cas9 system
Source: Biotechnol Biofuels. 2019 Sep 20;12:225. doi: 10.1186/s13068-019-1567-8 (PMC6753616; doi:10.1186/s13068-019-1567-8)
Supplement: Supplementary file 6 — Additional file 6. Primers and their purpose used in this study. [file 13068_2019_1567_MOESM6_ESM.xlsx]

## Sheet: primers
Additional file 6 Primers and their purpose used in this study
Oligo Name	Sequence (5'→3')	Purpose
Red-1303-F	ccatgattacGAATT GATCCGTACGTAAGTACGTA	Construct p1303-GF
Red-1303-R	aattcgAGCTGGTCACC CCCGATCTAGTAACATAGATG
Red-ko-F	CGGACGCGTctagtagaaggtaattatccaagat	Construct pCRISPR-Cas9
Red-ko-R	cgccctagggacattggggcgcgccCCCGATCTAGTAACATAGATGAC
gRNA-F	GCACAATACATCATTTCTTCTTAGCTTT	Transgenic-positive screening
gRNA-R	CAAGTTGATAACGGACTAGCCTT
g1-A7-F2	5' TCCTTATTGCCCTAGATCCA 3'	On-target site amplification
g1-A7-R2	5' TTTGTAACTTATAGCAGGTATTCAGA 3'
g1-A9-F	5' AGACCTGTGCCTGCGTATTAGGTA 3'
g1-A9-R	5' CACATGGTCCCCAGTTATGCATT 3'
g1-C7-F	5' GCCTTATTATCATTGTTACG 3'
g1-C7-R	5' CGGATTATCTGTGAGATAAA 3'
g1-C8-F	5' ATGTAGATTTTGTTATGACTTCCCT 3'
g1-C8-R	5' GAGAATGTATATTCACTAGAAGAATG 3'
g1-C4-F	5' TAATTCTCTTCCAGGCAAAGAACACGCTCT 3'
g1-C4-R	5' TAAATCATGTACCTGAGCGAGAATCCAT 3'
g2-A7-F	5' CTCTAACTGGCTCAATGTTATGCT 3'
g2-A7-R	5' TGCATTTTCAGGCTAATCAATGAGGT 3'
g2-A9-F1	5' GCATCATAATCTGCTTAGT 3'
g2-A9-R1	5' CTAAATGAGCTGCACAAGAAGAAT 3'
g2-C7-F	5' ACAGGCTCAATGTTATGCTT 3'
g2-C7-R	5' TTAAGTTTTGCCTCTGTGAAACGG 3'
g2-C8-F	5' GTAGACTTCTTGGTGACCAAGCTTGTAT 3'
g2-C8-R	5' CAGGCTAGTAAGCATAGCAAAAC 3'
g2-A4-F	5' AGATTTCTTAGGTAGCCGGTT 3'
g2-A4-R	5' ATCGTGCATCTTCATGGTT 3'
g3-A7-F	5' TTAAAGCAGCACAAGAGTACGCAGCC 3'
g3-A7-R	5' TTCGAAAGTCACAGAAAGCTCGCTCTGG 3'
g3-A9-F	5' TCAATGTGGTTCTCGGAGTATCTGT 3'
g3-A9-R	5' AGTAGTCATCCTGCTCTTCAAAGGTC 3'
g3-C7-F	5' CGAGTCTGCTCATTGGTTAGCCTGA 3'
g3-C7-R	5' GAGATTTGGATCAATCATAGTGG 3'
g3-C8-F	5' CTTCCTGTGCAACTCAATTAGT 3'
g3-C8-R	5' AGATCCACGAATAAAGGCTAC 3'
g3-A07-F	5' ATAAAGATCAAGACCACGCATT 3'
g3-A07-R	5' TCCTTTCTGGTTAGCCCTT 3'
g4-C-F	5' GGTTTCAACAGCTTTTATGATGTTGAT 3'
g4-C-R	5' CAAAGAGGTGAAACGCCCAA 3'
g123-A7-F1	5' TCCTTATTGCCCTAGATCCA 3'
g123-A7-R1	5' ATATCATATATGGCTGGCACAA 3'
g123-A9-F2	5' GAATGGGTAAGTTCCTGCTTATTG 3'
g123-A9-R2	5' CAAAGGTCACAGTGAGAATAAAAA 3'
g123-C7-F1	5' TTATTCAGAGCCCGAAATATACCA 3'
g123-C7-R1	5' ATATCATATATGGCTGGCACAA 3'
g123-C8-F3	5' CTCCAGTGACTATTTCTATACTT 3'
g123-C8-R2	5' CCAAAGAATGGGTAAAAAGAAAAA 3'
g1-OFF1-F	5' AGAAGCTTAGAAGAGCCTTG 3'	Off-target site amplification
g1-OFF1-R	5' AAGACGCATGAAACACCAAG 3'
g1-OFF2-F3	5' TTTGACGACGAGAAAACACTATCCAC 3'
g1-OFF2-R3	5' ACCATTTGCCCCATTCGAGA 3'
g2-OFF2-F2	5' AAAAGAAGCCAAGTACCTTCC3'
g2-OFF2-R2	5' ACGCATTATTATCTGTTGTAACCTC 3'
g2-OFF3-F	5' GGAAGCGCATTAGCTGTAACGAA 3'
g2-OFF3-R	5' GCACAAGAAGAATAGAAACACATACCTT 3'
g3-OFF1-F	5' TTTGTGGAGGGAACCCGCTTTACAGA 3'
g3-OFF1-R	5' AGCCGAGATAAGATGAGTGTGTCCAA 3'
g3-OFF2-F	5' TTATTGCAGGCAGGTTTTAAACGG 3'
g3-OFF2-R	5' GCAGGGACAAATGACCTTATGTGAGA 3'
g3-OT3-F	5' GCTGCTAAGGTTTATGCATCTCTAAAGGG 3'
g3-OT3-R	5' TCATAGATCGCGGGAACAAACGAG 3'
g3-OT4-F	5' AAAAGAAGCCAAGTACCTTCC 3'
g3-OT4-R	5' ACGCATTATTATCTGTTGTAACCTC 3'
g3-OFF5-F	5' GAGGGAACTCGCTTTACAGA 3'
g3-OFF5-R	5' CTCTAAACCAGCAAATACCAC 3'
g4-OFF1-F1	5' TATAACCGGCTGTAATGATGGCAAA 3'
g4-OFF1-R1	5' CTCCGAATCAGCTCAATGAACAAC 3'
g4-OFF2-F1	5' AAACATACCGAACTCTAACAACA 3'
g4-OFF2-R1	5' TATCTGCCTCAAGTTCGCTTC 3'
g4-OFF3-F1	5' CGTAGAAGCTTTCCGTGAGACA 3'
g4-OFF3-R1	5' CCATTTCCCGGTCTTGAGGT 3'
g4-OFF4-F1	5' ACAAAGAGTGAAGGAAACATACCGA 3'
g4-OFF4-R1	5' GGAACTTTATCCCCAGAGAAGACAAC 3'
g4-OFF5-F1	5' ACAAAGAGTGAAGGAAACATACCGAAC 3'
g4-OFF5-R1	5' GTGCAAGATCCCAGAAGTACATCCAA 3'
